# Supplementary material for: A Prospective Study Investigating the Health Outcomes of Bitches Neutered Prepubertally or Post-Pubertally
Source: Animals (Basel). 2025 Jan 10;15(2):167. doi: 10.3390/ani15020167 (PMC11758339; doi:10.3390/ani15020167)
Supplement: Supplementary file 1 [file animals-15-00167-s001.zip]

Archive with 4 entries (4 files):
- Animals Supplementary Materials 1 Diseases chosen for inclusion.pdf
- Animals Supplementary Materials 2 The health code searches run for each health condition.pdf
- Animals Supplementary Materials 3 values of alpha revised.pdf
- Animals Supplementary Materials 4 Descriptive data for bitches diagnosed with each disease revised.pdf
